# Supplementary material for: Home inotrope therapy in chronic stimulant-induced cardiomyopathy: a case series
Source: Eur Heart J Case Rep. 2024 Aug 12;8(8):ytae406. doi: 10.1093/ehjcr/ytae406 (PMC11336994; doi:10.1093/ehjcr/ytae406)
Supplement: ytae406_Supplementary_Data [file ytae406_supplementary_data.zip]

Archive with 7 entries (7 files):
- Videos S1.mp4
- Videos S2.mp4
- Videos S3.mp4
- Videos S4.mp4
- Videos S5.mp4
- Videos S6.mp4
- Videos S7.mp4
